# Supplementary material for: Ferrovalley and Quantum Anomalous Hall Effect in Janus TiTeCl Monolayer
Source: Materials (Basel). 2024 Jul 5;17(13):3331. doi: 10.3390/ma17133331 (PMC11243056; doi:10.3390/ma17133331)
Supplement: Supplementary file 1 [file materials-17-03331-s001.zip]

Archive with 1 entries (1 files):
- materials-3077392-supplementary.pdf
